# Supplementary material for: Transcriptomic Analysis of Human Fragile X Syndrome Neurons Reveals Neurite Outgrowth Modulation by the TGFβ/BMP Pathway
Source: Int J Mol Sci. 2022 Aug 17;23(16):9278. doi: 10.3390/ijms23169278 (PMC9409179; doi:10.3390/ijms23169278)
Supplement: Supplementary file 1 [file ijms-23-09278-s001.zip]

Archive with 1 entries (1 files):
- ijms-1839845-supplementary.pdf
